# Supplementary material for: Neutrophil Extracellular Traps Promote the Formation of Canine Dental Calculus
Source: Vet Sci. 2026 Jun 18;13(6):593. doi: 10.3390/vetsci13060593 (PMC13307829; doi:10.3390/vetsci13060593)
Supplement: Supplementary file 1 [file vetsci-13-00593-s001.zip]

Archive with 2 entries (2 files):
- vetsci-4357617-Supplementary Materials.pdf
- vetsci-4357617-supplementary.xlsx
