# Supplementary material for: Neutrophil Extracellular Traps Promote the Formation of Canine Dental Calculus
Source: Vet Sci. 2026 Jun 18;13(6):593. doi: 10.3390/vetsci13060593 (PMC13307829; doi:10.3390/vetsci13060593)
Supplement: Supplementary file 1 [file vetsci-13-00593-s001.zip › vetsci-4357617-supplementary.xlsx]

## Sheet: Sheet1
Supplementary Table S1. Signalment of dogs included in this study.
Groups	Breed	Age (years)	Sex	Dental calculus severity	Medication taken over the past four weeks
Healthy dogs	Mix	0.8	M	None	No
	Mix	1	M	None	No
	Mix	1	F	None	No
	Beagle	0.8	F	None	No
	Maltipoo	0.9	F	None	No
	Shih Tzu	1.1	F	None	No
	Shiba Inu	0.9	F	None	No
	Maltese	0.7	M	None	No
	Maltese	0.8	F	None	No
	Bichon Frise	0.8	M	None	No
Dogs with dental calculus	Poodle	9	F	Moderate	No
	Bichon Frise	9.8	M	Severe	No
	Pomeranian	10.6	F	Severe	No
	Mix	9.9	M	Severe	No
	Maltese	10.2	F	Moderate	No
	Cocker Spaniel	11.7	M	Severe	No
	Corgi	8.9	F	Moderate	No
	Poodle	10	F	Severe	No
	Yorkshire Terrier	11	F	Severe	No
	Corgi	9	M	Moderate	No
